# Supplementary material for: Planktonic foraminifera organic carbon isotopes as archives of upper ocean carbon cycling
Source: Nat Commun. 2022 Aug 17;13:4841. doi: 10.1038/s41467-022-32480-0 (PMC9386020; doi:10.1038/s41467-022-32480-0)
Supplement: Supplementary file 3 — Source Data [file 41467_2022_32480_MOESM3_ESM.xlsx]

## Sheet: Figure 1 POM d13Corg
Reference		Lat	Long	d13C
Carvagnaetal2013		-57.55	-0.05	-29.4		Carvagna, A.J., Dehairs, F., Bouillon, S., Woule-Ebongué, Planchon, F., Delille, B., Bouloubassi, I., 2013. Water column distribution and carbon isotope signal of cholesterol, brassicasterol and particulate organic carbon in the Atlantic Sector of the Southern Ocean. Biogeosciences 10, 2787-2801.
Carvagneetal2013		-57.55	-0.05	-28.7		Carvagna, A.J., Dehairs, F., Bouillon, S., Woule-Ebongué, Planchon, F., Delille, B., Bouloubassi, I., 2013. Water column distribution and carbon isotope signal of cholesterol, brassicasterol and particulate organic carbon in the Atlantic Sector of the Southern Ocean. Biogeosciences 10, 2787-2801.
Carvagneetal2013		-51.8667	0	-24.2		Carvagna, A.J., Dehairs, F., Bouillon, S., Woule-Ebongué, Planchon, F., Delille, B., Bouloubassi, I., 2013. Water column distribution and carbon isotope signal of cholesterol, brassicasterol and particulate organic carbon in the Atlantic Sector of the Southern Ocean. Biogeosciences 10, 2787-2801.
Carvagneetal2013		-51.8667	0	-26.4		Carvagna, A.J., Dehairs, F., Bouillon, S., Woule-Ebongué, Planchon, F., Delille, B., Bouloubassi, I., 2013. Water column distribution and carbon isotope signal of cholesterol, brassicasterol and particulate organic carbon in the Atlantic Sector of the Southern Ocean. Biogeosciences 10, 2787-2801.
Carvagneetal2013		-47.55	-5.37	-25.3		Carvagna, A.J., Dehairs, F., Bouillon, S., Woule-Ebongué, Planchon, F., Delille, B., Bouloubassi, I., 2013. Water column distribution and carbon isotope signal of cholesterol, brassicasterol and particulate organic carbon in the Atlantic Sector of the Southern Ocean. Biogeosciences 10, 2787-2801.
Carvagneetal2013		-47.55	-5.37	-25		Carvagna, A.J., Dehairs, F., Bouillon, S., Woule-Ebongué, Planchon, F., Delille, B., Bouloubassi, I., 2013. Water column distribution and carbon isotope signal of cholesterol, brassicasterol and particulate organic carbon in the Atlantic Sector of the Southern Ocean. Biogeosciences 10, 2787-2801.
Carvagneetal2013		-42.3111	-8.92	-20.1		Carvagna, A.J., Dehairs, F., Bouillon, S., Woule-Ebongué, Planchon, F., Delille, B., Bouloubassi, I., 2013. Water column distribution and carbon isotope signal of cholesterol, brassicasterol and particulate organic carbon in the Atlantic Sector of the Southern Ocean. Biogeosciences 10, 2787-2801.
Carvagneetal2013		-42.3111	-8.92	-21.9		Carvagna, A.J., Dehairs, F., Bouillon, S., Woule-Ebongué, Planchon, F., Delille, B., Bouloubassi, I., 2013. Water column distribution and carbon isotope signal of cholesterol, brassicasterol and particulate organic carbon in the Atlantic Sector of the Southern Ocean. Biogeosciences 10, 2787-2801.
Carvagneetal2013		-36.5167	-13.11	-21.2		Carvagna, A.J., Dehairs, F., Bouillon, S., Woule-Ebongué, Planchon, F., Delille, B., Bouloubassi, I., 2013. Water column distribution and carbon isotope signal of cholesterol, brassicasterol and particulate organic carbon in the Atlantic Sector of the Southern Ocean. Biogeosciences 10, 2787-2801.
Carvagneetal2013		-36.5167	-13.11	-20.9		Carvagna, A.J., Dehairs, F., Bouillon, S., Woule-Ebongué, Planchon, F., Delille, B., Bouloubassi, I., 2013. Water column distribution and carbon isotope signal of cholesterol, brassicasterol and particulate organic carbon in the Atlantic Sector of the Southern Ocean. Biogeosciences 10, 2787-2801.
Dehairsetal1997		-57.495	6	-28.43		Dehairs, F., Kopczynska, E., Nielsen, P., Lancelot, C., Bakker, D.C.E., Koeve, W., Goeyens, L., 1997. δ13C of Southern Ocean suspended organic matter during spring and early summer: regional and temporal variability. Deep-Sea Research II 44, 129-142.
Dehairsetal1997		-57.495	6	-28.37		Dehairs, F., Kopczynska, E., Nielsen, P., Lancelot, C., Bakker, D.C.E., Koeve, W., Goeyens, L., 1997. δ13C of Southern Ocean suspended organic matter during spring and early summer: regional and temporal variability. Deep-Sea Research II 44, 129-142.
Dehairsetal1997		-56.5	5.98833	-29.69		Dehairs, F., Kopczynska, E., Nielsen, P., Lancelot, C., Bakker, D.C.E., Koeve, W., Goeyens, L., 1997. δ13C of Southern Ocean suspended organic matter during spring and early summer: regional and temporal variability. Deep-Sea Research II 44, 129-142.
Dehairsetal1997		-56.5	5.98833	-28.94		Dehairs, F., Kopczynska, E., Nielsen, P., Lancelot, C., Bakker, D.C.E., Koeve, W., Goeyens, L., 1997. δ13C of Southern Ocean suspended organic matter during spring and early summer: regional and temporal variability. Deep-Sea Research II 44, 129-142.
Dehairsetal1997		-56.0717	6	-29.01		Dehairs, F., Kopczynska, E., Nielsen, P., Lancelot, C., Bakker, D.C.E., Koeve, W., Goeyens, L., 1997. δ13C of Southern Ocean suspended organic matter during spring and early summer: regional and temporal variability. Deep-Sea Research II 44, 129-142.
Dehairsetal1997		-56.0717	6	-28.82		Dehairs, F., Kopczynska, E., Nielsen, P., Lancelot, C., Bakker, D.C.E., Koeve, W., Goeyens, L., 1997. δ13C of Southern Ocean suspended organic matter during spring and early summer: regional and temporal variability. Deep-Sea Research II 44, 129-142.
Dehairsetal1997		-55	6.04667	-28.9		Dehairs, F., Kopczynska, E., Nielsen, P., Lancelot, C., Bakker, D.C.E., Koeve, W., Goeyens, L., 1997. δ13C of Southern Ocean suspended organic matter during spring and early summer: regional and temporal variability. Deep-Sea Research II 44, 129-142.
Dehairsetal1997		-55	6.04667	-28.8		Dehairs, F., Kopczynska, E., Nielsen, P., Lancelot, C., Bakker, D.C.E., Koeve, W., Goeyens, L., 1997. δ13C of Southern Ocean suspended organic matter during spring and early summer: regional and temporal variability. Deep-Sea Research II 44, 129-142.
Dehairsetal1997		-55	6	-29.28		Dehairs, F., Kopczynska, E., Nielsen, P., Lancelot, C., Bakker, D.C.E., Koeve, W., Goeyens, L., 1997. δ13C of Southern Ocean suspended organic matter during spring and early summer: regional and temporal variability. Deep-Sea Research II 44, 129-142.
Dehairsetal1997		-55	6	-29.03		Dehairs, F., Kopczynska, E., Nielsen, P., Lancelot, C., Bakker, D.C.E., Koeve, W., Goeyens, L., 1997. δ13C of Southern Ocean suspended organic matter during spring and early summer: regional and temporal variability. Deep-Sea Research II 44, 129-142.
Dehairsetal1997		-55	6	-28.74		Dehairs, F., Kopczynska, E., Nielsen, P., Lancelot, C., Bakker, D.C.E., Koeve, W., Goeyens, L., 1997. δ13C of Southern Ocean suspended organic matter during spring and early summer: regional and temporal variability. Deep-Sea Research II 44, 129-142.
Dehairsetal1997		-55	6	-28.7		Dehairs, F., Kopczynska, E., Nielsen, P., Lancelot, C., Bakker, D.C.E., Koeve, W., Goeyens, L., 1997. δ13C of Southern Ocean suspended organic matter during spring and early summer: regional and temporal variability. Deep-Sea Research II 44, 129-142.
Dehairsetal1997		-54.495	6	-29.43		Dehairs, F., Kopczynska, E., Nielsen, P., Lancelot, C., Bakker, D.C.E., Koeve, W., Goeyens, L., 1997. δ13C of Southern Ocean suspended organic matter during spring and early summer: regional and temporal variability. Deep-Sea Research II 44, 129-142.
Dehairsetal1997		-54.495	6	-29.44		Dehairs, F., Kopczynska, E., Nielsen, P., Lancelot, C., Bakker, D.C.E., Koeve, W., Goeyens, L., 1997. δ13C of Southern Ocean suspended organic matter during spring and early summer: regional and temporal variability. Deep-Sea Research II 44, 129-142.
Dehairsetal1997		-53	6	-28.5		Dehairs, F., Kopczynska, E., Nielsen, P., Lancelot, C., Bakker, D.C.E., Koeve, W., Goeyens, L., 1997. δ13C of Southern Ocean suspended organic matter during spring and early summer: regional and temporal variability. Deep-Sea Research II 44, 129-142.
Dehairsetal1997		-53	6	-27.82		Dehairs, F., Kopczynska, E., Nielsen, P., Lancelot, C., Bakker, D.C.E., Koeve, W., Goeyens, L., 1997. δ13C of Southern Ocean suspended organic matter during spring and early summer: regional and temporal variability. Deep-Sea Research II 44, 129-142.
Dehairsetal1997		-53	6	-28.73		Dehairs, F., Kopczynska, E., Nielsen, P., Lancelot, C., Bakker, D.C.E., Koeve, W., Goeyens, L., 1997. δ13C of Southern Ocean suspended organic matter during spring and early summer: regional and temporal variability. Deep-Sea Research II 44, 129-142.
Dehairsetal1997		-53	6	-29.05		Dehairs, F., Kopczynska, E., Nielsen, P., Lancelot, C., Bakker, D.C.E., Koeve, W., Goeyens, L., 1997. δ13C of Southern Ocean suspended organic matter during spring and early summer: regional and temporal variability. Deep-Sea Research II 44, 129-142.
Dehairsetal1997		-53	6	-28.89		Dehairs, F., Kopczynska, E., Nielsen, P., Lancelot, C., Bakker, D.C.E., Koeve, W., Goeyens, L., 1997. δ13C of Southern Ocean suspended organic matter during spring and early summer: regional and temporal variability. Deep-Sea Research II 44, 129-142.
Dehairsetal1997		-53	6	-29.02		Dehairs, F., Kopczynska, E., Nielsen, P., Lancelot, C., Bakker, D.C.E., Koeve, W., Goeyens, L., 1997. δ13C of Southern Ocean suspended organic matter during spring and early summer: regional and temporal variability. Deep-Sea Research II 44, 129-142.
Dehairsetal1997		-51	6	-28.13		Dehairs, F., Kopczynska, E., Nielsen, P., Lancelot, C., Bakker, D.C.E., Koeve, W., Goeyens, L., 1997. δ13C of Southern Ocean suspended organic matter during spring and early summer: regional and temporal variability. Deep-Sea Research II 44, 129-142.
Dehairsetal1997		-51	6	-28.28		Dehairs, F., Kopczynska, E., Nielsen, P., Lancelot, C., Bakker, D.C.E., Koeve, W., Goeyens, L., 1997. δ13C of Southern Ocean suspended organic matter during spring and early summer: regional and temporal variability. Deep-Sea Research II 44, 129-142.
Dehairsetal1997		-51	6	-28.7		Dehairs, F., Kopczynska, E., Nielsen, P., Lancelot, C., Bakker, D.C.E., Koeve, W., Goeyens, L., 1997. δ13C of Southern Ocean suspended organic matter during spring and early summer: regional and temporal variability. Deep-Sea Research II 44, 129-142.
Dehairsetal1997		-49	6	-26.14		Dehairs, F., Kopczynska, E., Nielsen, P., Lancelot, C., Bakker, D.C.E., Koeve, W., Goeyens, L., 1997. δ13C of Southern Ocean suspended organic matter during spring and early summer: regional and temporal variability. Deep-Sea Research II 44, 129-142.
Dehairsetal1997		-49	6	-25.86		Dehairs, F., Kopczynska, E., Nielsen, P., Lancelot, C., Bakker, D.C.E., Koeve, W., Goeyens, L., 1997. δ13C of Southern Ocean suspended organic matter during spring and early summer: regional and temporal variability. Deep-Sea Research II 44, 129-142.
Dehairsetal1997		-49	6	-24.45		Dehairs, F., Kopczynska, E., Nielsen, P., Lancelot, C., Bakker, D.C.E., Koeve, W., Goeyens, L., 1997. δ13C of Southern Ocean suspended organic matter during spring and early summer: regional and temporal variability. Deep-Sea Research II 44, 129-142.
Dehairsetal1997		-49	6	-24.64		Dehairs, F., Kopczynska, E., Nielsen, P., Lancelot, C., Bakker, D.C.E., Koeve, W., Goeyens, L., 1997. δ13C of Southern Ocean suspended organic matter during spring and early summer: regional and temporal variability. Deep-Sea Research II 44, 129-142.
Dehairsetal1997		-49	6	-26.83		Dehairs, F., Kopczynska, E., Nielsen, P., Lancelot, C., Bakker, D.C.E., Koeve, W., Goeyens, L., 1997. δ13C of Southern Ocean suspended organic matter during spring and early summer: regional and temporal variability. Deep-Sea Research II 44, 129-142.
Dehairsetal1997		-49	6	-27.36		Dehairs, F., Kopczynska, E., Nielsen, P., Lancelot, C., Bakker, D.C.E., Koeve, W., Goeyens, L., 1997. δ13C of Southern Ocean suspended organic matter during spring and early summer: regional and temporal variability. Deep-Sea Research II 44, 129-142.
Dehairsetal1997		-48.8233	6	-25.47		Dehairs, F., Kopczynska, E., Nielsen, P., Lancelot, C., Bakker, D.C.E., Koeve, W., Goeyens, L., 1997. δ13C of Southern Ocean suspended organic matter during spring and early summer: regional and temporal variability. Deep-Sea Research II 44, 129-142.
Dehairsetal1997		-48.8233	6	-26.08		Dehairs, F., Kopczynska, E., Nielsen, P., Lancelot, C., Bakker, D.C.E., Koeve, W., Goeyens, L., 1997. δ13C of Southern Ocean suspended organic matter during spring and early summer: regional and temporal variability. Deep-Sea Research II 44, 129-142.
Dehairsetal1997		-48.5	6	-25.47		Dehairs, F., Kopczynska, E., Nielsen, P., Lancelot, C., Bakker, D.C.E., Koeve, W., Goeyens, L., 1997. δ13C of Southern Ocean suspended organic matter during spring and early summer: regional and temporal variability. Deep-Sea Research II 44, 129-142.
Dehairsetal1997		-48.5	6	-25.49		Dehairs, F., Kopczynska, E., Nielsen, P., Lancelot, C., Bakker, D.C.E., Koeve, W., Goeyens, L., 1997. δ13C of Southern Ocean suspended organic matter during spring and early summer: regional and temporal variability. Deep-Sea Research II 44, 129-142.
Dehairsetal1997		-48	6	-25.7		Dehairs, F., Kopczynska, E., Nielsen, P., Lancelot, C., Bakker, D.C.E., Koeve, W., Goeyens, L., 1997. δ13C of Southern Ocean suspended organic matter during spring and early summer: regional and temporal variability. Deep-Sea Research II 44, 129-142.
Dehairsetal1997		-48	6	-25.99		Dehairs, F., Kopczynska, E., Nielsen, P., Lancelot, C., Bakker, D.C.E., Koeve, W., Goeyens, L., 1997. δ13C of Southern Ocean suspended organic matter during spring and early summer: regional and temporal variability. Deep-Sea Research II 44, 129-142.
Dehairsetal1997		-47	6	-24.98		Dehairs, F., Kopczynska, E., Nielsen, P., Lancelot, C., Bakker, D.C.E., Koeve, W., Goeyens, L., 1997. δ13C of Southern Ocean suspended organic matter during spring and early summer: regional and temporal variability. Deep-Sea Research II 44, 129-142.
Dehairsetal1997		-47	6	-24.54		Dehairs, F., Kopczynska, E., Nielsen, P., Lancelot, C., Bakker, D.C.E., Koeve, W., Goeyens, L., 1997. δ13C of Southern Ocean suspended organic matter during spring and early summer: regional and temporal variability. Deep-Sea Research II 44, 129-142.
Dehairsetal1997		-47	6	-27.05		Dehairs, F., Kopczynska, E., Nielsen, P., Lancelot, C., Bakker, D.C.E., Koeve, W., Goeyens, L., 1997. δ13C of Southern Ocean suspended organic matter during spring and early summer: regional and temporal variability. Deep-Sea Research II 44, 129-142.
Dehairsetal1997		-47	6	-27.12		Dehairs, F., Kopczynska, E., Nielsen, P., Lancelot, C., Bakker, D.C.E., Koeve, W., Goeyens, L., 1997. δ13C of Southern Ocean suspended organic matter during spring and early summer: regional and temporal variability. Deep-Sea Research II 44, 129-142.
Fischer, 1989; ANT II/3 > 53 µm		-64	44	-30.7		Unsure, use Schmittner et al., 2013 reference
Fischer, 1989; ANT II/3 > 53 µm		-63	44	-29.4		Unsure, use Schmittner et al., 2013 reference
Fischer, 1989; ANT II/3 > 53 µm		-62	45	-27.6		Unsure, use Schmittner et al., 2013 reference
Fischer, 1989; ANT II/3 > 53 µm		-62	47	-27		Unsure, use Schmittner et al., 2013 reference
Fischer, 1989; ANT II/3 > 53 µm		-62	57	-31.7		Unsure, use Schmittner et al., 2013 reference
Fischer, 1989; ANT II/3 > 53 µm		-62	57	-29.1		Unsure, use Schmittner et al., 2013 reference
Fischer, 1989; ANT II/3 > 53 µm		-61	46	-32.2		Unsure, use Schmittner et al., 2013 reference
Fischer, 1989; ANT II/3 > 53 µm		-61	57	-29.6		Unsure, use Schmittner et al., 2013 reference
Fischer, 1989; ANT II/3 > 53 µm		-60	48	-32.8		Unsure, use Schmittner et al., 2013 reference
Fischer, 1989; ANT III/2 > 53 µm		-63	54	-25.9		Unsure, use Schmittner et al., 2013 reference
Fischer, 1989; ANT III/2 > 53 µm		-61	55	-29.1		Unsure, use Schmittner et al., 2013 reference
Fischer, 1989; ANT III/2 > 53 µm		-60	54	-30		Unsure, use Schmittner et al., 2013 reference
Fischer, 1989; look up		-63	61	-33.3		Unsure, use Schmittner et al., 2013 reference
Fischer, 1989; look up		-62	53	-32		Unsure, use Schmittner et al., 2013 reference
Fischer, 1989; look up		-62	56	-28.5		Unsure, use Schmittner et al., 2013 reference
Fischer, 1989; look up		-62	57	-29.4		Unsure, use Schmittner et al., 2013 reference
Fischer, 1989; look up		-62	57	-25.4		Unsure, use Schmittner et al., 2013 reference
Fischer, 1989; look up		-62	58	-33.4		Unsure, use Schmittner et al., 2013 reference
Fischer, 1989; look up		-62	59	-34.8		Unsure, use Schmittner et al., 2013 reference
Fischer, 1989; look up		-62	60	-32.4		Unsure, use Schmittner et al., 2013 reference
Fischer, 1989; look up		-62	60	-27.3		Unsure, use Schmittner et al., 2013 reference
Fischer, 1989; look up		-62	61	-34.3		Unsure, use Schmittner et al., 2013 reference
Fisher, 1989, Indomed -leg 12		-34	49	-22.2		Unsure, use Schmittner et al., 2013 reference
Fisher, 1989, Indomed -leg 12		-34	52	-20.4		Unsure, use Schmittner et al., 2013 reference
Fisher, 1989, Indomed -leg 12		-33	45	-22.2		Unsure, use Schmittner et al., 2013 reference
Fisher, 1989, Indomed -leg 12		-33	49	-21.8		Unsure, use Schmittner et al., 2013 reference
Fisher, 1989, Indomed -leg 12		-32	43	-22.5		Unsure, use Schmittner et al., 2013 reference
Fisher, 1989, Indomed -leg 12		-31	38	-21.6		Unsure, use Schmittner et al., 2013 reference
Fisher, 1989, Indomed -leg 12		-30	35	-22.2		Unsure, use Schmittner et al., 2013 reference
Fisher, 1989, Indomed -leg 12		-30	36	-22.4		Unsure, use Schmittner et al., 2013 reference
Fisher, 1989, Indomed -leg 12		-29	30	-22.5		Unsure, use Schmittner et al., 2013 reference
Fisher, 1989, Indomed -leg 12		-29	32	-21.5		Unsure, use Schmittner et al., 2013 reference
Fisher, 1989, Indomed -leg 12		-29	33	-22.1		Unsure, use Schmittner et al., 2013 reference
Fisher, 1989, Indomed -leg 12		-27	26	-20.5		Unsure, use Schmittner et al., 2013 reference
Fisher, 1989, Indomed -leg 12		-26	22	-26.7		Unsure, use Schmittner et al., 2013 reference
Fisher, 1989, Indomed -leg 12		-25	21	-21.7		Unsure, use Schmittner et al., 2013 reference
Fisher, 1989, Indomed -leg 12		-24	20	-21.7		Unsure, use Schmittner et al., 2013 reference
Fisher, 1989, Indomed -leg 12		-21	18	-21.3		Unsure, use Schmittner et al., 2013 reference
Fisher, 1989, Indomed -leg 12		-19	17	-21.9		Unsure, use Schmittner et al., 2013 reference
Fisher, 1989, Indomed -leg 12		-17	16	-22.8		Unsure, use Schmittner et al., 2013 reference
Fisher, 1989, Indomed -leg 12		-15	15	-21.7		Unsure, use Schmittner et al., 2013 reference
Fisher, 1989, Indomed -leg 12		-12	14	-21.1		Unsure, use Schmittner et al., 2013 reference
Fisher, 1989, Indomed -leg 12		-9	14	-21.4		Unsure, use Schmittner et al., 2013 reference
Fisher, 1989, Indomed -leg 12		-6	15	-21.7		Unsure, use Schmittner et al., 2013 reference
Fisher, 1989, Indomed -leg 12		-4	17	-20.9		Unsure, use Schmittner et al., 2013 reference
Fisher, 1989, Indomed -leg 12		-3	18	-21.5		Unsure, use Schmittner et al., 2013 reference
Fisher, 1989, Indomed -leg 12		1	19	-21.6		Unsure, use Schmittner et al., 2013 reference
Fisher, 1989, Indomed -leg 12		2	21	-21.7		Unsure, use Schmittner et al., 2013 reference
Fisher, 1989, Indomed -leg 12		3	21	-20		Unsure, use Schmittner et al., 2013 reference
Fisher, 1989, Indomed -leg 12		5	22	-20.4		Unsure, use Schmittner et al., 2013 reference
Fisher, 1989, Indomed -leg 12		5	24	-18.2		Unsure, use Schmittner et al., 2013 reference
Fisher, 1989, Indomed -leg 12		6	25	-19.3		Unsure, use Schmittner et al., 2013 reference
Fisher, 1989, Indomed -leg 12		7	27	-19.4		Unsure, use Schmittner et al., 2013 reference
Fisher, 1989, Indomed -leg 12		8	29	-19.2		Unsure, use Schmittner et al., 2013 reference
Fisher, 1989, Indomed -leg 12		9	31	-18.5		Unsure, use Schmittner et al., 2013 reference
Fisher, 1989, Indomed -leg 12		10	32	-19.3		Unsure, use Schmittner et al., 2013 reference
Fisher, 1989, Indomed -leg 12		10	33	-19.9		Unsure, use Schmittner et al., 2013 reference
Fisher, 1989, Indomed -leg 12		12	36	-19.9		Unsure, use Schmittner et al., 2013 reference
Fisher, 1989, Indomed -leg 12	Reference	13	67	-19.6		Unsure, use Schmittner et al., 2013 reference
Fisher, 1989, Indomed -leg 12		14	68	-19.6		Unsure, use Schmittner et al., 2013 reference
Fisher, 1989, Indomed -leg 12		15	41	-19.9		Unsure, use Schmittner et al., 2013 reference
Fisher, 1989, Indomed -leg 12		17	45	-18.3		Unsure, use Schmittner et al., 2013 reference
Fisher, 1989, Indomed -leg 12		17	47	-19.4		Unsure, use Schmittner et al., 2013 reference
Fisher, 1989, Indomed -leg 12		17	49	-18		Unsure, use Schmittner et al., 2013 reference
Fisher, 1989, Indomed -leg 12		17	54	-18.6		Unsure, use Schmittner et al., 2013 reference
Fisher, 1989, Indomed -leg 12		17	57	-20		Unsure, use Schmittner et al., 2013 reference
Fisher, 1989, Indomed -leg 12		18	58	-18.2		Unsure, use Schmittner et al., 2013 reference
Fisher, 1989, Indomed -leg 12		18	60	-19		Unsure, use Schmittner et al., 2013 reference
Fisher, 1989, Indomed -leg 12		18	60	-20.6		Unsure, use Schmittner et al., 2013 reference
Fisher, 1989, Indomed -leg 12		18	60	-20.6		Unsure, use Schmittner et al., 2013 reference
Fisher, 1989, Indomed -leg 12		18	61	-19.9		Unsure, use Schmittner et al., 2013 reference
Fisher, 1989, Indomed -leg 12		18	62	-18.5		Unsure, use Schmittner et al., 2013 reference
Fisheretal1998		-35	54.5	-18		Fisher, G., Müller, P.J., Wefer, G., 1998. Latitudinal δ13Corg variations in sinking matter and sediments from the South Atlantic: effects of anthropogenic CO2 and implications for paleo-pCO2 reconstructions. Journal of Marine Systems 17, 471-495.
Fisheretal1998		-34.8	54	-18.1		Fisher, G., Müller, P.J., Wefer, G., 1998. Latitudinal δ13Corg variations in sinking matter and sediments from the South Atlantic: effects of anthropogenic CO2 and implications for paleo-pCO2 reconstructions. Journal of Marine Systems 17, 471-495.
Fisheretal1998		-34.6	53.4	-22.2		Fisher, G., Müller, P.J., Wefer, G., 1998. Latitudinal δ13Corg variations in sinking matter and sediments from the South Atlantic: effects of anthropogenic CO2 and implications for paleo-pCO2 reconstructions. Journal of Marine Systems 17, 471-495.
Fisheretal1998		-34	50.7	-20.4		Fisher, G., Müller, P.J., Wefer, G., 1998. Latitudinal δ13Corg variations in sinking matter and sediments from the South Atlantic: effects of anthropogenic CO2 and implications for paleo-pCO2 reconstructions. Journal of Marine Systems 17, 471-495.
Fisheretal1998		-33.3	48.3	-22.2		Fisher, G., Müller, P.J., Wefer, G., 1998. Latitudinal δ13Corg variations in sinking matter and sediments from the South Atlantic: effects of anthropogenic CO2 and implications for paleo-pCO2 reconstructions. Journal of Marine Systems 17, 471-495.
Fisheretal1998		-32.3	44.2	-21.8		Fisher, G., Müller, P.J., Wefer, G., 1998. Latitudinal δ13Corg variations in sinking matter and sediments from the South Atlantic: effects of anthropogenic CO2 and implications for paleo-pCO2 reconstructions. Journal of Marine Systems 17, 471-495.
Fisheretal1998		-31.7	41.9	-22.5		Fisher, G., Müller, P.J., Wefer, G., 1998. Latitudinal δ13Corg variations in sinking matter and sediments from the South Atlantic: effects of anthropogenic CO2 and implications for paleo-pCO2 reconstructions. Journal of Marine Systems 17, 471-495.
Fisheretal1998		-31.6	41.4	-22.4		Fisher, G., Müller, P.J., Wefer, G., 1998. Latitudinal δ13Corg variations in sinking matter and sediments from the South Atlantic: effects of anthropogenic CO2 and implications for paleo-pCO2 reconstructions. Journal of Marine Systems 17, 471-495.
Fisheretal1998		-31	39	-21.6		Fisher, G., Müller, P.J., Wefer, G., 1998. Latitudinal δ13Corg variations in sinking matter and sediments from the South Atlantic: effects of anthropogenic CO2 and implications for paleo-pCO2 reconstructions. Journal of Marine Systems 17, 471-495.
Fisheretal1998		-30.7	37.9	-22.2		Fisher, G., Müller, P.J., Wefer, G., 1998. Latitudinal δ13Corg variations in sinking matter and sediments from the South Atlantic: effects of anthropogenic CO2 and implications for paleo-pCO2 reconstructions. Journal of Marine Systems 17, 471-495.
Fisheretal1998		-29.8	33	-22.1		Fisher, G., Müller, P.J., Wefer, G., 1998. Latitudinal δ13Corg variations in sinking matter and sediments from the South Atlantic: effects of anthropogenic CO2 and implications for paleo-pCO2 reconstructions. Journal of Marine Systems 17, 471-495.
Fisheretal1998		-29.3	33	-22.5		Fisher, G., Müller, P.J., Wefer, G., 1998. Latitudinal δ13Corg variations in sinking matter and sediments from the South Atlantic: effects of anthropogenic CO2 and implications for paleo-pCO2 reconstructions. Journal of Marine Systems 17, 471-495.
Fisheretal1998		-28.9	31.4	-21.5		Fisher, G., Müller, P.J., Wefer, G., 1998. Latitudinal δ13Corg variations in sinking matter and sediments from the South Atlantic: effects of anthropogenic CO2 and implications for paleo-pCO2 reconstructions. Journal of Marine Systems 17, 471-495.
Fisheretal1998		-28.4	29.8	-20.5		Fisher, G., Müller, P.J., Wefer, G., 1998. Latitudinal δ13Corg variations in sinking matter and sediments from the South Atlantic: effects of anthropogenic CO2 and implications for paleo-pCO2 reconstructions. Journal of Marine Systems 17, 471-495.
Fisheretal1998		-27.8	27.5	-21.7		Fisher, G., Müller, P.J., Wefer, G., 1998. Latitudinal δ13Corg variations in sinking matter and sediments from the South Atlantic: effects of anthropogenic CO2 and implications for paleo-pCO2 reconstructions. Journal of Marine Systems 17, 471-495.
Fisheretal1998		-24.1	19.8	-21.7		Fisher, G., Müller, P.J., Wefer, G., 1998. Latitudinal δ13Corg variations in sinking matter and sediments from the South Atlantic: effects of anthropogenic CO2 and implications for paleo-pCO2 reconstructions. Journal of Marine Systems 17, 471-495.
Fisheretal1998		-22.2	18.3	-21.3		Fisher, G., Müller, P.J., Wefer, G., 1998. Latitudinal δ13Corg variations in sinking matter and sediments from the South Atlantic: effects of anthropogenic CO2 and implications for paleo-pCO2 reconstructions. Journal of Marine Systems 17, 471-495.
Fisheretal1998		-19.3	17.2	-22.8		Fisher, G., Müller, P.J., Wefer, G., 1998. Latitudinal δ13Corg variations in sinking matter and sediments from the South Atlantic: effects of anthropogenic CO2 and implications for paleo-pCO2 reconstructions. Journal of Marine Systems 17, 471-495.
Fisheretal1998		-17.7	16.2	-21.9		Fisher, G., Müller, P.J., Wefer, G., 1998. Latitudinal δ13Corg variations in sinking matter and sediments from the South Atlantic: effects of anthropogenic CO2 and implications for paleo-pCO2 reconstructions. Journal of Marine Systems 17, 471-495.
Fisheretal1998		-16.6	15.6	-21.7		Fisher, G., Müller, P.J., Wefer, G., 1998. Latitudinal δ13Corg variations in sinking matter and sediments from the South Atlantic: effects of anthropogenic CO2 and implications for paleo-pCO2 reconstructions. Journal of Marine Systems 17, 471-495.
Fisheretal1998		-13.7	14	-21.1		Fisher, G., Müller, P.J., Wefer, G., 1998. Latitudinal δ13Corg variations in sinking matter and sediments from the South Atlantic: effects of anthropogenic CO2 and implications for paleo-pCO2 reconstructions. Journal of Marine Systems 17, 471-495.
Fisheretal1998		-10.5	13.5	-21.4		Fisher, G., Müller, P.J., Wefer, G., 1998. Latitudinal δ13Corg variations in sinking matter and sediments from the South Atlantic: effects of anthropogenic CO2 and implications for paleo-pCO2 reconstructions. Journal of Marine Systems 17, 471-495.
Fisheretal1998		-8.3	14.2	-21.7		Fisher, G., Müller, P.J., Wefer, G., 1998. Latitudinal δ13Corg variations in sinking matter and sediments from the South Atlantic: effects of anthropogenic CO2 and implications for paleo-pCO2 reconstructions. Journal of Marine Systems 17, 471-495.
Fisheretal1998		-4.9	16.3	-21.5		Fisher, G., Müller, P.J., Wefer, G., 1998. Latitudinal δ13Corg variations in sinking matter and sediments from the South Atlantic: effects of anthropogenic CO2 and implications for paleo-pCO2 reconstructions. Journal of Marine Systems 17, 471-495.
Fisheretal1998		-4.5	16.6	-20.9		Fisher, G., Müller, P.J., Wefer, G., 1998. Latitudinal δ13Corg variations in sinking matter and sediments from the South Atlantic: effects of anthropogenic CO2 and implications for paleo-pCO2 reconstructions. Journal of Marine Systems 17, 471-495.
Fisheretal1998		-2	18.1	-21.6		Fisher, G., Müller, P.J., Wefer, G., 1998. Latitudinal δ13Corg variations in sinking matter and sediments from the South Atlantic: effects of anthropogenic CO2 and implications for paleo-pCO2 reconstructions. Journal of Marine Systems 17, 471-495.
Fisheretal1998		-1	18.7	-21.7		Fisher, G., Müller, P.J., Wefer, G., 1998. Latitudinal δ13Corg variations in sinking matter and sediments from the South Atlantic: effects of anthropogenic CO2 and implications for paleo-pCO2 reconstructions. Journal of Marine Systems 17, 471-495.
Fisheretal1998		3.3	21.3	-20.4		Fisher, G., Müller, P.J., Wefer, G., 1998. Latitudinal δ13Corg variations in sinking matter and sediments from the South Atlantic: effects of anthropogenic CO2 and implications for paleo-pCO2 reconstructions. Journal of Marine Systems 17, 471-495.
Fisheretal1998		6.5	25.5	-19.3		Fisher, G., Müller, P.J., Wefer, G., 1998. Latitudinal δ13Corg variations in sinking matter and sediments from the South Atlantic: effects of anthropogenic CO2 and implications for paleo-pCO2 reconstructions. Journal of Marine Systems 17, 471-495.
Fisheretal1998		7	26.6	-18.2		Fisher, G., Müller, P.J., Wefer, G., 1998. Latitudinal δ13Corg variations in sinking matter and sediments from the South Atlantic: effects of anthropogenic CO2 and implications for paleo-pCO2 reconstructions. Journal of Marine Systems 17, 471-495.
Fisheretal1998		8.4	29.2	-19.4		Fisher, G., Müller, P.J., Wefer, G., 1998. Latitudinal δ13Corg variations in sinking matter and sediments from the South Atlantic: effects of anthropogenic CO2 and implications for paleo-pCO2 reconstructions. Journal of Marine Systems 17, 471-495.
Fisheretal1998		8.9	30.3	-19.3		Fisher, G., Müller, P.J., Wefer, G., 1998. Latitudinal δ13Corg variations in sinking matter and sediments from the South Atlantic: effects of anthropogenic CO2 and implications for paleo-pCO2 reconstructions. Journal of Marine Systems 17, 471-495.
Fisheretal1998		9.9	32	-18.5		Fisher, G., Müller, P.J., Wefer, G., 1998. Latitudinal δ13Corg variations in sinking matter and sediments from the South Atlantic: effects of anthropogenic CO2 and implications for paleo-pCO2 reconstructions. Journal of Marine Systems 17, 471-495.
Fisheretal1998		11.1	34.4	-19.2		Fisher, G., Müller, P.J., Wefer, G., 1998. Latitudinal δ13Corg variations in sinking matter and sediments from the South Atlantic: effects of anthropogenic CO2 and implications for paleo-pCO2 reconstructions. Journal of Marine Systems 17, 471-495.
Fisheretal1998		12.1	36.2	-19.9		Fisher, G., Müller, P.J., Wefer, G., 1998. Latitudinal δ13Corg variations in sinking matter and sediments from the South Atlantic: effects of anthropogenic CO2 and implications for paleo-pCO2 reconstructions. Journal of Marine Systems 17, 471-495.
Fisheretal1998		12.4	36.7	-19.9		Fisher, G., Müller, P.J., Wefer, G., 1998. Latitudinal δ13Corg variations in sinking matter and sediments from the South Atlantic: effects of anthropogenic CO2 and implications for paleo-pCO2 reconstructions. Journal of Marine Systems 17, 471-495.
Fisheretal1998		13.9	39.3	-19.9		Fisher, G., Müller, P.J., Wefer, G., 1998. Latitudinal δ13Corg variations in sinking matter and sediments from the South Atlantic: effects of anthropogenic CO2 and implications for paleo-pCO2 reconstructions. Journal of Marine Systems 17, 471-495.
Fisheretal1998		14.5	40.7	-18.5		Fisher, G., Müller, P.J., Wefer, G., 1998. Latitudinal δ13Corg variations in sinking matter and sediments from the South Atlantic: effects of anthropogenic CO2 and implications for paleo-pCO2 reconstructions. Journal of Marine Systems 17, 471-495.
Fisheretal1998		15.7	43.3	-17.9		Fisher, G., Müller, P.J., Wefer, G., 1998. Latitudinal δ13Corg variations in sinking matter and sediments from the South Atlantic: effects of anthropogenic CO2 and implications for paleo-pCO2 reconstructions. Journal of Marine Systems 17, 471-495.
Fisheretal1998		16.6	45.5	-19.4		Fisher, G., Müller, P.J., Wefer, G., 1998. Latitudinal δ13Corg variations in sinking matter and sediments from the South Atlantic: effects of anthropogenic CO2 and implications for paleo-pCO2 reconstructions. Journal of Marine Systems 17, 471-495.
Fisheretal1998		16.7	50.8	-18		Fisher, G., Müller, P.J., Wefer, G., 1998. Latitudinal δ13Corg variations in sinking matter and sediments from the South Atlantic: effects of anthropogenic CO2 and implications for paleo-pCO2 reconstructions. Journal of Marine Systems 17, 471-495.
Fisheretal1998		16.7	47.1	-18.3		Fisher, G., Müller, P.J., Wefer, G., 1998. Latitudinal δ13Corg variations in sinking matter and sediments from the South Atlantic: effects of anthropogenic CO2 and implications for paleo-pCO2 reconstructions. Journal of Marine Systems 17, 471-495.
Fisheretal1998		17.1	55.4	-18.6		Fisher, G., Müller, P.J., Wefer, G., 1998. Latitudinal δ13Corg variations in sinking matter and sediments from the South Atlantic: effects of anthropogenic CO2 and implications for paleo-pCO2 reconstructions. Journal of Marine Systems 17, 471-495.
Fisheretal1998		17.6	57.8	-19		Fisher, G., Müller, P.J., Wefer, G., 1998. Latitudinal δ13Corg variations in sinking matter and sediments from the South Atlantic: effects of anthropogenic CO2 and implications for paleo-pCO2 reconstructions. Journal of Marine Systems 17, 471-495.
Fisheretal1998		17.7	58.5	-18.2		Fisher, G., Müller, P.J., Wefer, G., 1998. Latitudinal δ13Corg variations in sinking matter and sediments from the South Atlantic: effects of anthropogenic CO2 and implications for paleo-pCO2 reconstructions. Journal of Marine Systems 17, 471-495.
Fisheretal1998		18.1	60.7	-20		Fisher, G., Müller, P.J., Wefer, G., 1998. Latitudinal δ13Corg variations in sinking matter and sediments from the South Atlantic: effects of anthropogenic CO2 and implications for paleo-pCO2 reconstructions. Journal of Marine Systems 17, 471-495.
Fisheretal1998		18.6	65.7	-19.9		Fisher, G., Müller, P.J., Wefer, G., 1998. Latitudinal δ13Corg variations in sinking matter and sediments from the South Atlantic: effects of anthropogenic CO2 and implications for paleo-pCO2 reconstructions. Journal of Marine Systems 17, 471-495.
Fisheretal1998		18.7	65.5	-18.5		Fisher, G., Müller, P.J., Wefer, G., 1998. Latitudinal δ13Corg variations in sinking matter and sediments from the South Atlantic: effects of anthropogenic CO2 and implications for paleo-pCO2 reconstructions. Journal of Marine Systems 17, 471-495.
Fisheretal19982		-71.1	11.2	-27.7		Unsure, use Schmittner et al., 2013 reference
Fisheretal19982		-71	11.8	-28.9		Unsure, use Schmittner et al., 2013 reference
Fisheretal19982		-64.9	2.6	-29.7		Unsure, use Schmittner et al., 2013 reference
Fisheretal19982		-62.4	34.8	-28		Unsure, use Schmittner et al., 2013 reference
Fisheretal19982		-50.2	-5.8	-25		Unsure, use Schmittner et al., 2013 reference
Fisheretal19982		-20.1	9.2	-21.3		Unsure, use Schmittner et al., 2013 reference
Fisheretal19982		-2.2	9.9	-22.5		Unsure, use Schmittner et al., 2013 reference
Fisheretal19982		1.8	11.1	-21.6		Unsure, use Schmittner et al., 2013 reference
Fisheretal19982		21.1	20.7	-21		Unsure, use Schmittner et al., 2013 reference
Fontugne and Duplessy, 1978, EPSL		10	75	-21.1		Fontugne, M., Duplessy, J.C., 1978. Carbon isotope ratio of marine plankton related to surface water masses. Earth and Planetary Science Letters 41, 365-371.
FontugneandDuplessy1981		52.3483	35.2333	-24.15		Fontugne, M., Duplessy, J.C., 1991. Organic carbon isotopic fractionation by marine plankton in the temperature range 01 to 31 degrees C. Oceanologica Acta 4, 85-90.
FontugneandDuplessy1981		52.7583	36.0917	-23		Fontugne, M., Duplessy, J.C., 1991. Organic carbon isotopic fractionation by marine plankton in the temperature range 01 to 31 degrees C. Oceanologica Acta 4, 85-90.
FontugneandDuplessy1981		57.9483	29	-23.12		Fontugne, M., Duplessy, J.C., 1991. Organic carbon isotopic fractionation by marine plankton in the temperature range 01 to 31 degrees C. Oceanologica Acta 4, 85-90.
FontugneandDuplessy1981		58.6467	14	-24.07		Fontugne, M., Duplessy, J.C., 1991. Organic carbon isotopic fractionation by marine plankton in the temperature range 01 to 31 degrees C. Oceanologica Acta 4, 85-90.
FontugneandDuplessy1981		59.8067	27.9233	-24.16		Fontugne, M., Duplessy, J.C., 1991. Organic carbon isotopic fractionation by marine plankton in the temperature range 01 to 31 degrees C. Oceanologica Acta 4, 85-90.
FontugneandDuplessy1981		59.81	15.8633	-19.21		Fontugne, M., Duplessy, J.C., 1991. Organic carbon isotopic fractionation by marine plankton in the temperature range 01 to 31 degrees C. Oceanologica Acta 4, 85-90.
FontugneandDuplessy1981		60.3883	26	-23.43		Fontugne, M., Duplessy, J.C., 1991. Organic carbon isotopic fractionation by marine plankton in the temperature range 01 to 31 degrees C. Oceanologica Acta 4, 85-90.
FontugneandDuplessy1981		60.9367	17.7417	-21.09		Fontugne, M., Duplessy, J.C., 1991. Organic carbon isotopic fractionation by marine plankton in the temperature range 01 to 31 degrees C. Oceanologica Acta 4, 85-90.
FontugneandDuplessy1981		61.3333	18.425	-22.37		Fontugne, M., Duplessy, J.C., 1991. Organic carbon isotopic fractionation by marine plankton in the temperature range 01 to 31 degrees C. Oceanologica Acta 4, 85-90.
FontugneandDuplessy1981		61.7	9.18333	-23.38		Fontugne, M., Duplessy, J.C., 1991. Organic carbon isotopic fractionation by marine plankton in the temperature range 01 to 31 degrees C. Oceanologica Acta 4, 85-90.
FontugneandDuplessy1981		62.015	24.4833	-22.93		Fontugne, M., Duplessy, J.C., 1991. Organic carbon isotopic fractionation by marine plankton in the temperature range 01 to 31 degrees C. Oceanologica Acta 4, 85-90.
FontugneandDuplessy1981		62.4567	20.4117	-23.17		Fontugne, M., Duplessy, J.C., 1991. Organic carbon isotopic fractionation by marine plankton in the temperature range 01 to 31 degrees C. Oceanologica Acta 4, 85-90.
FontugneandDuplessy1981		62.9467	21.6167	-21.67		Fontugne, M., Duplessy, J.C., 1991. Organic carbon isotopic fractionation by marine plankton in the temperature range 01 to 31 degrees C. Oceanologica Acta 4, 85-90.
FontugneandDuplessy1981		64.8667	8.5	-25.57		Fontugne, M., Duplessy, J.C., 1991. Organic carbon isotopic fractionation by marine plankton in the temperature range 01 to 31 degrees C. Oceanologica Acta 4, 85-90.
FontugneandDuplessy1981		66.5983	10.5083	-27.07		Fontugne, M., Duplessy, J.C., 1991. Organic carbon isotopic fractionation by marine plankton in the temperature range 01 to 31 degrees C. Oceanologica Acta 4, 85-90.
Frazeretal1996		-65	69	-27.7		Frazer, T.K., 1996. Stable isotope composition (δ13C and δ15N) of larval krill, Euphausia superba, and two of its potential food sources in winter. Journal of Plankton Research 18, 1414-1426.
Harrison, JGOFS		40	47	-19.4		Unsure, use Schmittner et al., 2013 reference
Harrison, JGOFS		40	47	-19.9		Unsure, use Schmittner et al., 2013 reference
Harrison, JGOFS		40	47	-20.2		Unsure, use Schmittner et al., 2013 reference
Harrison, JGOFS		40	47	-19.6		Unsure, use Schmittner et al., 2013 reference
Harrison, JGOFS		40	47	-19.6		Unsure, use Schmittner et al., 2013 reference
Harrison, JGOFS		41	47	-19.6		Unsure, use Schmittner et al., 2013 reference
Harrison, JGOFS		42	41	-19.4		Unsure, use Schmittner et al., 2013 reference
Harrison, JGOFS		45	41	-20.5		Unsure, use Schmittner et al., 2013 reference
Jeffreyetal1983		-2	34	-23.2		Jeffrey, A.W.A., Pflaum, R.C., Brooks, J.M., Sackett, W.M., 1983. Vertical trends in particlate organic carbon 13C:12C ratios in the upper water column. Deep-Sea Research 30, 971-983.
Jeffreyetal1983		6	41	-25		Jeffrey, A.W.A., Pflaum, R.C., Brooks, J.M., Sackett, W.M., 1983. Vertical trends in particlate organic carbon 13C:12C ratios in the upper water column. Deep-Sea Research 30, 971-983.
Jeffreyetal1983		19	59	-21.8		Jeffrey, A.W.A., Pflaum, R.C., Brooks, J.M., Sackett, W.M., 1983. Vertical trends in particlate organic carbon 13C:12C ratios in the upper water column. Deep-Sea Research 30, 971-983.
Kaehleretal2000		-47	-38	-22.5		Kaehler, S., Pakhomov, E.A., McQuaid, C.D., 2000. Trophic structure of marine food web at the Prince Edward Islands (Southern Ocean) determined by δ13C and δ15N analyses. Marine Ecology Progress Series 208. 13-20.
Kaehleretal2000		-47	-38	-22.8		Kaehler, S., Pakhomov, E.A., McQuaid, C.D., 2000. Trophic structure of marine food web at the Prince Edward Islands (Southern Ocean) determined by δ13C and δ15N analyses. Marine Ecology Progress Series 208. 13-20.
LeLOchandGrall2008		46.5	4.5	-22.75		le Hoc'h, F., Hily, C., Grall, J., 2008. Benthic community and food web structure on the continental shelf of the Bay of Biscay (North Eastern Atlantic) revealed by stable isotopes analyses. Journal of Marine Systems 72, 17-34.
LeLOchandGrall2008		47	3.5	-23.34		le Hoc'h, F., Hily, C., Grall, J., 2008. Benthic community and food web structure on the continental shelf of the Bay of Biscay (North Eastern Atlantic) revealed by stable isotopes analyses. Journal of Marine Systems 72, 17-34.
Maren Voß. 1991, Ph.D. Thesis, Kiel University		67	6	-25.4		Unsure, use Schmittner et al., 2013 reference
Maren Voß. 1991, Ph.D. Thesis, Kiel University		67	7	-25.3		Unsure, use Schmittner et al., 2013 reference
Maren Voß. 1991, Ph.D. Thesis, Kiel University		70	0	-25.7		Unsure, use Schmittner et al., 2013 reference
Maren Voß. 1991, Ph.D. Thesis, Kiel University		70	0	-24.2		Unsure, use Schmittner et al., 2013 reference
Maren Voß. 1991, Ph.D. Thesis, Kiel University		70	0	-27.1		Unsure, use Schmittner et al., 2013 reference
Maren Voß. 1991, Ph.D. Thesis, Kiel University		72	-8	-23		Unsure, use Schmittner et al., 2013 reference
Maren Voß. 1991, Ph.D. Thesis, Kiel University		72	-8	-22.3		Unsure, use Schmittner et al., 2013 reference
Maren Voß. 1991, Ph.D. Thesis, Kiel University		72	-7	-21.9		Unsure, use Schmittner et al., 2013 reference
Maren Voß. 1991, Ph.D. Thesis, Kiel University		72	-1	-25.7		Unsure, use Schmittner et al., 2013 reference
Maren Voß. 1991, Ph.D. Thesis, Kiel University		72	10	-26.3		Unsure, use Schmittner et al., 2013 reference
Maren Voß. 1991, Ph.D. Thesis, Kiel University		73	-11	-23.4		Unsure, use Schmittner et al., 2013 reference
Maren Voß. 1991, Ph.D. Thesis, Kiel University		73	-6	-25.3		Unsure, use Schmittner et al., 2013 reference
Pajueloetal2010		37.8	26.3	-20.6		Pajuelo, M., Bjorndal, K.A., Alfara-Shigueto, J., Seminoff, J.A., Mangel, J.C., Bolten, A.B., 2010. Stable isotope variation in loggerhead turtles reveals Pacific-Atlantic oceanographic differences. Marine Ecology Progress Series 417, 277-285.
Rauetal1992		47	20	-22.1		Rau, G H; Takahashi, Taro; des Marais, D J; Repeta, D J; Martin, J H (1992): The relationship between δ13C of organic matter and [CO2(aq)] in ocean surface water: Data from a JGOFS site in the northeast Atlantic Ocean and a model. Geochimica et Cosmochimica Acta, 56(3), 1413-1419
Sackett et al., 1965, Science		-64	40	-27.9		Sackett, W.M., Eckelmann, W.R., Bender, M., Bé., 1965. Temperature dependence of carbon isotope composition of marine plankton and sediments. Science 148, 235-237.
Sackett et al., 1965, Science		-64	52	-30.6		Sackett, W.M., Eckelmann, W.R., Bender, M., Bé., 1965. Temperature dependence of carbon isotope composition of marine plankton and sediments. Science 148, 235-237.
Sackett et al., 1965, Science		-62	40	-27.1		Sackett, W.M., Eckelmann, W.R., Bender, M., Bé., 1965. Temperature dependence of carbon isotope composition of marine plankton and sediments. Science 148, 235-237.
Sackett et al., 1965, Science		-61	34	-28.3		Sackett, W.M., Eckelmann, W.R., Bender, M., Bé., 1965. Temperature dependence of carbon isotope composition of marine plankton and sediments. Science 148, 235-237.
Sackett et al., 1965, Science		-61	40	-28.3		Sackett, W.M., Eckelmann, W.R., Bender, M., Bé., 1965. Temperature dependence of carbon isotope composition of marine plankton and sediments. Science 148, 235-237.
Sackett et al., 1965, Science		-61	62	-26.9		Sackett, W.M., Eckelmann, W.R., Bender, M., Bé., 1965. Temperature dependence of carbon isotope composition of marine plankton and sediments. Science 148, 235-237.
Sackett et al., 1965, Science		-60	28	-26.5		Sackett, W.M., Eckelmann, W.R., Bender, M., Bé., 1965. Temperature dependence of carbon isotope composition of marine plankton and sediments. Science 148, 235-237.
Sackett et al., 1965, Science		-60	31	-30.4		Sackett, W.M., Eckelmann, W.R., Bender, M., Bé., 1965. Temperature dependence of carbon isotope composition of marine plankton and sediments. Science 148, 235-237.
Sackett et al., 1965, Science		-60	34	-27.1		Sackett, W.M., Eckelmann, W.R., Bender, M., Bé., 1965. Temperature dependence of carbon isotope composition of marine plankton and sediments. Science 148, 235-237.
Sackett et al., 1965, Science		-60	54	-27.9		Sackett, W.M., Eckelmann, W.R., Bender, M., Bé., 1965. Temperature dependence of carbon isotope composition of marine plankton and sediments. Science 148, 235-237.
Sackett et al., 1965, Science		-59	31	-27.6		Sackett, W.M., Eckelmann, W.R., Bender, M., Bé., 1965. Temperature dependence of carbon isotope composition of marine plankton and sediments. Science 148, 235-237.
Sackett et al., 1965, Science		-59	46	-25.6		Sackett, W.M., Eckelmann, W.R., Bender, M., Bé., 1965. Temperature dependence of carbon isotope composition of marine plankton and sediments. Science 148, 235-237.
Sackett et al., 1965, Science		-41	56	-27.6		Sackett, W.M., Eckelmann, W.R., Bender, M., Bé., 1965. Temperature dependence of carbon isotope composition of marine plankton and sediments. Science 148, 235-237.
Sackett et al., 1965, Science		14	39	-18.5		Sackett, W.M., Eckelmann, W.R., Bender, M., Bé., 1965. Temperature dependence of carbon isotope composition of marine plankton and sediments. Science 148, 235-237.
Sackett et al., 1965, Science		26	68	-19.9		Sackett, W.M., Eckelmann, W.R., Bender, M., Bé., 1965. Temperature dependence of carbon isotope composition of marine plankton and sediments. Science 148, 235-237.
Sackett et al., 1965, Science		27	68	-23.2		Sackett, W.M., Eckelmann, W.R., Bender, M., Bé., 1965. Temperature dependence of carbon isotope composition of marine plankton and sediments. Science 148, 235-237.
Sackett et al., 1965, Science		28	68	-21.4		Sackett, W.M., Eckelmann, W.R., Bender, M., Bé., 1965. Temperature dependence of carbon isotope composition of marine plankton and sediments. Science 148, 235-237.
Sackett et al., 1966, Erdöl und Kohle-Erdgas-Petrochemie 19: 562 - 664		-65	52	-30.6		Sackett et al., 1966, Erdöl und Kohle-Erdgas-Petrochemie 19: 562 - 664
Sackett et al., 1966, Erdöl und Kohle-Erdgas-Petrochemie 19: 562 - 664		-64	41	-27.9		Sackett et al., 1966, Erdöl und Kohle-Erdgas-Petrochemie 19: 562 - 664
Sackett et al., 1966, Erdöl und Kohle-Erdgas-Petrochemie 19: 562 - 664		-62	35	-28.3		Sackett et al., 1966, Erdöl und Kohle-Erdgas-Petrochemie 19: 562 - 664
Sackett et al., 1966, Erdöl und Kohle-Erdgas-Petrochemie 19: 562 - 664		-62	41	-27.1		Sackett et al., 1966, Erdöl und Kohle-Erdgas-Petrochemie 19: 562 - 664
Sackett et al., 1966, Erdöl und Kohle-Erdgas-Petrochemie 19: 562 - 664		-62	62	-26.9		Sackett et al., 1966, Erdöl und Kohle-Erdgas-Petrochemie 19: 562 - 664
Sackett et al., 1966, Erdöl und Kohle-Erdgas-Petrochemie 19: 562 - 664		-61	29	-26.5		Sackett et al., 1966, Erdöl und Kohle-Erdgas-Petrochemie 19: 562 - 664
Sackett et al., 1966, Erdöl und Kohle-Erdgas-Petrochemie 19: 562 - 664		-61	31	-30.4		Sackett et al., 1966, Erdöl und Kohle-Erdgas-Petrochemie 19: 562 - 664
Sackett et al., 1966, Erdöl und Kohle-Erdgas-Petrochemie 19: 562 - 664		-61	35	-27.1		Sackett et al., 1966, Erdöl und Kohle-Erdgas-Petrochemie 19: 562 - 664
Sackett et al., 1966, Erdöl und Kohle-Erdgas-Petrochemie 19: 562 - 664		-61	55	-27.9		Sackett et al., 1966, Erdöl und Kohle-Erdgas-Petrochemie 19: 562 - 664
Sackett et al., 1966, Erdöl und Kohle-Erdgas-Petrochemie 19: 562 - 664		-60	47	-25.9		Sackett et al., 1966, Erdöl und Kohle-Erdgas-Petrochemie 19: 562 - 664
Sackett et al., 1966, Erdöl und Kohle-Erdgas-Petrochemie 19: 562 - 664		-42	57	-27.6		Sackett et al., 1966, Erdöl und Kohle-Erdgas-Petrochemie 19: 562 - 664
Sackett et al., 1966, Erdöl und Kohle-Erdgas-Petrochemie 19: 562 - 664		15	43	-17.9		Sackett et al., 1966, Erdöl und Kohle-Erdgas-Petrochemie 19: 562 - 664
Sackett et al., 1966, Erdöl und Kohle-Erdgas-Petrochemie 19: 562 - 664		20	67	-23.1		Sackett et al., 1966, Erdöl und Kohle-Erdgas-Petrochemie 19: 562 - 664
Sackett et al., 1966, Erdöl und Kohle-Erdgas-Petrochemie 19: 562 - 664		21	67	-23.3		Sackett et al., 1966, Erdöl und Kohle-Erdgas-Petrochemie 19: 562 - 664
Sackett et al., 1966, Erdöl und Kohle-Erdgas-Petrochemie 19: 562 - 664		28	68	-21.4		Sackett et al., 1966, Erdöl und Kohle-Erdgas-Petrochemie 19: 562 - 664
Tamelanderetal2006		75.675	-30.26	-24.7		Tamelander, T., Renaud, P., Hop, H., Carroll, M.L., Ambrose Jr, W.G., Hobson, K.A., 2006. Trophic relationships and pelagic-benthic coupling during summer in the Barents Sea Marginal Ice Zone, revealed by stable carbon and nitrogen isotope measurements. Marine Ecology Progress Series 310, 33-46.
Tamelanderetal2006		77	-29	-26.5		Tamelander, T., Renaud, P., Hop, H., Carroll, M.L., Ambrose Jr, W.G., Hobson, K.A., 2006. Trophic relationships and pelagic-benthic coupling during summer in the Barents Sea Marginal Ice Zone, revealed by stable carbon and nitrogen isotope measurements. Marine Ecology Progress Series 310, 33-46.
Tamelanderetal2006		78.2467	-27.02	-23		Tamelander, T., Renaud, P., Hop, H., Carroll, M.L., Ambrose Jr, W.G., Hobson, K.A., 2006. Trophic relationships and pelagic-benthic coupling during summer in the Barents Sea Marginal Ice Zone, revealed by stable carbon and nitrogen isotope measurements. Marine Ecology Progress Series 310, 33-46.
Tamelanderetal2006		79.035	-25.86	-24.9		Tamelander, T., Renaud, P., Hop, H., Carroll, M.L., Ambrose Jr, W.G., Hobson, K.A., 2006. Trophic relationships and pelagic-benthic coupling during summer in the Barents Sea Marginal Ice Zone, revealed by stable carbon and nitrogen isotope measurements. Marine Ecology Progress Series 310, 33-46.

## Sheet: Figure 1 bulk sediment d13Corg
	Latitude	Longitude (W)	Water depth	d13Corg		References
	-50.7667	49.15	1689	-25.5		Sackett, W.M., Eckelmann, W.R., Bender, M., Bé., 1965. Temperature dependence of carbon isotope composition of marine plankton and sediments. Science 148, 235-237.
	-56.6167	34.8	3689	-23.3		Sackett, W.M., Eckelmann, W.R., Bender, M., Bé., 1965. Temperature dependence of carbon isotope composition of marine plankton and sediments. Science 148, 235-237.
	-50.85	60.1667	3477	-26		Sackett, W.M., Eckelmann, W.R., Bender, M., Bé., 1965. Temperature dependence of carbon isotope composition of marine plankton and sediments. Science 148, 235-237.
	-60.4833	75.95	4695	-24.2		Sackett, W.M., Eckelmann, W.R., Bender, M., Bé., 1965. Temperature dependence of carbon isotope composition of marine plankton and sediments. Science 148, 235-237.
	-63.7667	69.8167	3540	-24.7		Sackett, W.M., Eckelmann, W.R., Bender, M., Bé., 1965. Temperature dependence of carbon isotope composition of marine plankton and sediments. Science 148, 235-237.
	-59.4833	64.7833	3834	-24		Sackett, W.M., Eckelmann, W.R., Bender, M., Bé., 1965. Temperature dependence of carbon isotope composition of marine plankton and sediments. Science 148, 235-237.
	0.96	-8.88	1349	-20.3		Vogts, A., Schefuß, E., Badewien, T., Rullkötter, J., 2012. n-Alkane parameters from a deep sea sediment transect off southwest Africa reflect continental vegetation and climate conditions. Organic Geochemistry 47, 109-119.
	-0.69	-8.38	1272	-22		Vogts, A., Schefuß, E., Badewien, T., Rullkötter, J., 2012. n-Alkane parameters from a deep sea sediment transect off southwest Africa reflect continental vegetation and climate conditions. Organic Geochemistry 47, 109-119.
	-2.07	-8.63	1305	-20.5		Vogts, A., Schefuß, E., Badewien, T., Rullkötter, J., 2012. n-Alkane parameters from a deep sea sediment transect off southwest Africa reflect continental vegetation and climate conditions. Organic Geochemistry 47, 109-119.
	-3.73	-9.79	1298	-20.3		Vogts, A., Schefuß, E., Badewien, T., Rullkötter, J., 2012. n-Alkane parameters from a deep sea sediment transect off southwest Africa reflect continental vegetation and climate conditions. Organic Geochemistry 47, 109-119.
	-5.5	-11.07	1296	-22.4		Vogts, A., Schefuß, E., Badewien, T., Rullkötter, J., 2012. n-Alkane parameters from a deep sea sediment transect off southwest Africa reflect continental vegetation and climate conditions. Organic Geochemistry 47, 109-119.
	-7.75	-11.87	1306	-20.8		Vogts, A., Schefuß, E., Badewien, T., Rullkötter, J., 2012. n-Alkane parameters from a deep sea sediment transect off southwest Africa reflect continental vegetation and climate conditions. Organic Geochemistry 47, 109-119.
	-10.17	-12.69	1294	-20.8		Vogts, A., Schefuß, E., Badewien, T., Rullkötter, J., 2012. n-Alkane parameters from a deep sea sediment transect off southwest Africa reflect continental vegetation and climate conditions. Organic Geochemistry 47, 109-119.
	-11.9	-13.07	1300	-20.6		Vogts, A., Schefuß, E., Badewien, T., Rullkötter, J., 2012. n-Alkane parameters from a deep sea sediment transect off southwest Africa reflect continental vegetation and climate conditions. Organic Geochemistry 47, 109-119.
	-15.63	-11.58	1330	-19.6		Vogts, A., Schefuß, E., Badewien, T., Rullkötter, J., 2012. n-Alkane parameters from a deep sea sediment transect off southwest Africa reflect continental vegetation and climate conditions. Organic Geochemistry 47, 109-119.
	-18.96	-11.06	1203	-19.7		Vogts, A., Schefuß, E., Badewien, T., Rullkötter, J., 2012. n-Alkane parameters from a deep sea sediment transect off southwest Africa reflect continental vegetation and climate conditions. Organic Geochemistry 47, 109-119.
	-22.71	-12.6	1313	-20.5		Vogts, A., Schefuß, E., Badewien, T., Rullkötter, J., 2012. n-Alkane parameters from a deep sea sediment transect off southwest Africa reflect continental vegetation and climate conditions. Organic Geochemistry 47, 109-119.
	-24.3	-13	1308	-20.9		Vogts, A., Schefuß, E., Badewien, T., Rullkötter, J., 2012. n-Alkane parameters from a deep sea sediment transect off southwest Africa reflect continental vegetation and climate conditions. Organic Geochemistry 47, 109-119.
	-27.95	-14	1488	-19.5		Vogts, A., Schefuß, E., Badewien, T., Rullkötter, J., 2012. n-Alkane parameters from a deep sea sediment transect off southwest Africa reflect continental vegetation and climate conditions. Organic Geochemistry 47, 109-119.
	75.675	-30.2567	343	-21		Tamelander, T., Renaud, P., Hop, H., Carroll, M.L., Ambrose Jr, W.G., Hobson, K.A., 2006. Trophic relationships and pelagic-benthic coupling during summer in the Barents Sea Marginal Ice Zone, revealed by stable carbon and nitrogen isotope measurements. Marine Ecology Progress Series 310, 33-46.
	78.2467	-27.0217	319	-22		Tamelander, T., Renaud, P., Hop, H., Carroll, M.L., Ambrose Jr, W.G., Hobson, K.A., 2006. Trophic relationships and pelagic-benthic coupling during summer in the Barents Sea Marginal Ice Zone, revealed by stable carbon and nitrogen isotope measurements. Marine Ecology Progress Series 310, 33-46.
	79.035	-25.8633	213	-23		Tamelander, T., Renaud, P., Hop, H., Carroll, M.L., Ambrose Jr, W.G., Hobson, K.A., 2006. Trophic relationships and pelagic-benthic coupling during summer in the Barents Sea Marginal Ice Zone, revealed by stable carbon and nitrogen isotope measurements. Marine Ecology Progress Series 310, 33-46.
	77	-29	~200	-16.5		Tamelander, T., Renaud, P., Hop, H., Carroll, M.L., Ambrose Jr, W.G., Hobson, K.A., 2006. Trophic relationships and pelagic-benthic coupling during summer in the Barents Sea Marginal Ice Zone, revealed by stable carbon and nitrogen isotope measurements. Marine Ecology Progress Series 310, 33-46.
	-53.88	4.93	1754	-21.66		Singer, A.J., Shemesh, A., 1995. Climatically linked carbon isotope variations during the past 430,000 years in Southern Ocean sediments. Paleoceanographic Currents 10, 171-177.
	-5.86333	-11.9717	45	-25.51		Müller, P.J., Schneider, R., Ruhland, G., 1994. Late Quaternary pCO2 variations in the Angola current: evidence from organic carbon δ13C and alkenone temperatures. NATO ASI Series I 17, 343-366
	-5.83167	-11.71	106	-24.58		Müller, P.J., Schneider, R., Ruhland, G., 1994. Late Quaternary pCO2 variations in the Angola current: evidence from organic carbon δ13C and alkenone temperatures. NATO ASI Series I 17, 343-366
	-6.235	-11.5017	237	-23.03		Müller, P.J., Schneider, R., Ruhland, G., 1994. Late Quaternary pCO2 variations in the Angola current: evidence from organic carbon δ13C and alkenone temperatures. NATO ASI Series I 17, 343-366
	-6.28667	-11.3017	682	-22.73		Müller, P.J., Schneider, R., Ruhland, G., 1994. Late Quaternary pCO2 variations in the Angola current: evidence from organic carbon δ13C and alkenone temperatures. NATO ASI Series I 17, 343-366
	-6.39667	-10.9383	1533	-21.83		Müller, P.J., Schneider, R., Ruhland, G., 1994. Late Quaternary pCO2 variations in the Angola current: evidence from organic carbon δ13C and alkenone temperatures. NATO ASI Series I 17, 343-366
	-6.59333	-10.3183	3100	-21.8		Müller, P.J., Schneider, R., Ruhland, G., 1994. Late Quaternary pCO2 variations in the Angola current: evidence from organic carbon δ13C and alkenone temperatures. NATO ASI Series I 17, 343-366
	-6.91833	-8.99667	4074	-20.55		Müller, P.J., Schneider, R., Ruhland, G., 1994. Late Quaternary pCO2 variations in the Angola current: evidence from organic carbon δ13C and alkenone temperatures. NATO ASI Series I 17, 343-366
	-7.42833	-7.42	4474	-20.46		Müller, P.J., Schneider, R., Ruhland, G., 1994. Late Quaternary pCO2 variations in the Angola current: evidence from organic carbon δ13C and alkenone temperatures. NATO ASI Series I 17, 343-366
	-11.8033	-13.6617	73	-21.19		Müller, P.J., Schneider, R., Ruhland, G., 1994. Late Quaternary pCO2 variations in the Angola current: evidence from organic carbon δ13C and alkenone temperatures. NATO ASI Series I 17, 343-366
	-11.8083	-13.59	99	-20.95		Müller, P.J., Schneider, R., Ruhland, G., 1994. Late Quaternary pCO2 variations in the Angola current: evidence from organic carbon δ13C and alkenone temperatures. NATO ASI Series I 17, 343-366
	-11.7983	-13.4467	250	-21.04		Müller, P.J., Schneider, R., Ruhland, G., 1994. Late Quaternary pCO2 variations in the Angola current: evidence from organic carbon δ13C and alkenone temperatures. NATO ASI Series I 17, 343-366
	-11.7867	-13.305	701	-20.78		Müller, P.J., Schneider, R., Ruhland, G., 1994. Late Quaternary pCO2 variations in the Angola current: evidence from organic carbon δ13C and alkenone temperatures. NATO ASI Series I 17, 343-366
	-11.7783	-12.8467	1638	-20.24		Müller, P.J., Schneider, R., Ruhland, G., 1994. Late Quaternary pCO2 variations in the Angola current: evidence from organic carbon δ13C and alkenone temperatures. NATO ASI Series I 17, 343-366
	-11.5867	-11.6967	3410	-20.37		Müller, P.J., Schneider, R., Ruhland, G., 1994. Late Quaternary pCO2 variations in the Angola current: evidence from organic carbon δ13C and alkenone temperatures. NATO ASI Series I 17, 343-366
	-11.74	-10.55	3809	-19.56		Müller, P.J., Schneider, R., Ruhland, G., 1994. Late Quaternary pCO2 variations in the Angola current: evidence from organic carbon δ13C and alkenone temperatures. NATO ASI Series I 17, 343-366
	-17.1683	-11.5483	110	-21.12		Müller, P.J., Schneider, R., Ruhland, G., 1994. Late Quaternary pCO2 variations in the Angola current: evidence from organic carbon δ13C and alkenone temperatures. NATO ASI Series I 17, 343-366
	-17.1617	-11.01	1965	-20.11		Müller, P.J., Schneider, R., Ruhland, G., 1994. Late Quaternary pCO2 variations in the Angola current: evidence from organic carbon δ13C and alkenone temperatures. NATO ASI Series I 17, 343-366
	-17.1617	10.6817	2802	-19.99		Müller, P.J., Schneider, R., Ruhland, G., 1994. Late Quaternary pCO2 variations in the Angola current: evidence from organic carbon δ13C and alkenone temperatures. NATO ASI Series I 17, 343-366
	-17.165	-10.2417	3565	-19.98		Müller, P.J., Schneider, R., Ruhland, G., 1994. Late Quaternary pCO2 variations in the Angola current: evidence from organic carbon δ13C and alkenone temperatures. NATO ASI Series I 17, 343-366
	-17.17	-5.90667	4601	-20.03		Müller, P.J., Schneider, R., Ruhland, G., 1994. Late Quaternary pCO2 variations in the Angola current: evidence from organic carbon δ13C and alkenone temperatures. NATO ASI Series I 17, 343-366
	21.1	20.7	4098	-19.2		Fisher, G., Müller, P.J., Wefer, G., 1998. Latitudinal δ13Corg variations in sinking matter and sediments from the South Atlantic: effects of anthropogenic CO2 and implications for paleo-pCO2 reconstructions. Journal of Marine Systems 17, 471-495.
	1.8	11.1	4393	-18.3		Fisher, G., Müller, P.J., Wefer, G., 1998. Latitudinal δ13Corg variations in sinking matter and sediments from the South Atlantic: effects of anthropogenic CO2 and implications for paleo-pCO2 reconstructions. Journal of Marine Systems 17, 471-495.
	−2.2	9.9	3875	-18.8		Fisher, G., Müller, P.J., Wefer, G., 1998. Latitudinal δ13Corg variations in sinking matter and sediments from the South Atlantic: effects of anthropogenic CO2 and implications for paleo-pCO2 reconstructions. Journal of Marine Systems 17, 471-495.
	−20.1	9.2	2217	-20.05		Fisher, G., Müller, P.J., Wefer, G., 1998. Latitudinal δ13Corg variations in sinking matter and sediments from the South Atlantic: effects of anthropogenic CO2 and implications for paleo-pCO2 reconstructions. Journal of Marine Systems 17, 471-495.
	−50.1	-5.8	3750	-22		Fisher, G., Müller, P.J., Wefer, G., 1998. Latitudinal δ13Corg variations in sinking matter and sediments from the South Atlantic: effects of anthropogenic CO2 and implications for paleo-pCO2 reconstructions. Journal of Marine Systems 17, 471-495.
	−62.4	34.8	4230	-24.3		Fisher, G., Müller, P.J., Wefer, G., 1998. Latitudinal δ13Corg variations in sinking matter and sediments from the South Atlantic: effects of anthropogenic CO2 and implications for paleo-pCO2 reconstructions. Journal of Marine Systems 17, 471-495.
	−64.9	2.6	4456	-25.1		Fisher, G., Müller, P.J., Wefer, G., 1998. Latitudinal δ13Corg variations in sinking matter and sediments from the South Atlantic: effects of anthropogenic CO2 and implications for paleo-pCO2 reconstructions. Journal of Marine Systems 17, 471-495.
	−60.9	57.1	3305	-24.6		Fisher, G., Müller, P.J., Wefer, G., 1998. Latitudinal δ13Corg variations in sinking matter and sediments from the South Atlantic: effects of anthropogenic CO2 and implications for paleo-pCO2 reconstructions. Journal of Marine Systems 17, 471-495.
	−60.5	48.3	2983	-24.5		Fisher, G., Müller, P.J., Wefer, G., 1998. Latitudinal δ13Corg variations in sinking matter and sediments from the South Atlantic: effects of anthropogenic CO2 and implications for paleo-pCO2 reconstructions. Journal of Marine Systems 17, 471-495.
RAPID 06 3B	62.06	16.06	2228	-21.15		this study
RAPID 11 7B	62.3	17.15	2126	-21.05		this study
RAPID 13 9B	62.2118	17.9895	1755	-21.04		this study
RAPID 37-26B	54.514	52.952	1380	-22.06		this study
RAPID 38 27B	54.5328	52.4323	2152	-21.63		this study
RAPiD 39-28 B	54.91	51.48	2863	-21.92		this study
303_306 U 1308	49.53	24.14	3871	-20.56		this study
172 1057	32.03	76.02	2584	-18.9		this study
177 1088	-41.14	13.56	2082	-20.16		this study
177 1090	-42.91	8.9	3702	-20.98		this study

## Sheet: Figure 1 alkenone d13C 
Core	Latitude	Longitude	d13C37:2
1016-3	-11.46	-11.4	-23.5		Schulte, S., Benthien, A., Müller, P.J., Rühlemann, C., 2004. Carbon isotopic fractionation (ep) of C37 alkenones in deep-sea sediments: its potential as a paleonutrient proxy. Paleoceanography 19, PA1011, doi:10.1029/2002PA000811.
1008-6	-3.64	-10.19	-23.1		Schulte, S., Benthien, A., Müller, P.J., Rühlemann, C., 2004. Carbon isotopic fractionation (ep) of C37 alkenones in deep-sea sediments: its potential as a paleonutrient proxy. Paleoceanography 19, PA1011, doi:10.1029/2002PA000811.
1028-4	-20.06	-9.11	-22.9		Schulte, S., Benthien, A., Müller, P.J., Rühlemann, C., 2004. Carbon isotopic fractionation (ep) of C37 alkenones in deep-sea sediments: its potential as a paleonutrient proxy. Paleoceanography 19, PA1011, doi:10.1029/2002PA000811.
1032-2	-22.54	-6.02	-24.3		Schulte, S., Benthien, A., Müller, P.J., Rühlemann, C., 2004. Carbon isotopic fractionation (ep) of C37 alkenones in deep-sea sediments: its potential as a paleonutrient proxy. Paleoceanography 19, PA1011, doi:10.1029/2002PA000811.
1041-1	-3.28	7.36	-23.6		Schulte, S., Benthien, A., Müller, P.J., Rühlemann, C., 2004. Carbon isotopic fractionation (ep) of C37 alkenones in deep-sea sediments: its potential as a paleonutrient proxy. Paleoceanography 19, PA1011, doi:10.1029/2002PA000811.
1105-3	-1.39	12.25	-23.4		Schulte, S., Benthien, A., Müller, P.J., Rühlemann, C., 2004. Carbon isotopic fractionation (ep) of C37 alkenones in deep-sea sediments: its potential as a paleonutrient proxy. Paleoceanography 19, PA1011, doi:10.1029/2002PA000811.
1117-3	-3.48	14.53	-23.6		Schulte, S., Benthien, A., Müller, P.J., Rühlemann, C., 2004. Carbon isotopic fractionation (ep) of C37 alkenones in deep-sea sediments: its potential as a paleonutrient proxy. Paleoceanography 19, PA1011, doi:10.1029/2002PA000811.
1214-2	-24.41	-7.14	-23.4		Schulte, S., Benthien, A., Müller, P.J., Rühlemann, C., 2004. Carbon isotopic fractionation (ep) of C37 alkenones in deep-sea sediments: its potential as a paleonutrient proxy. Paleoceanography 19, PA1011, doi:10.1029/2002PA000811.
1413-1	-15.4	9.27	-23.6		Schulte, S., Benthien, A., Müller, P.J., Rühlemann, C., 2004. Carbon isotopic fractionation (ep) of C37 alkenones in deep-sea sediments: its potential as a paleonutrient proxy. Paleoceanography 19, PA1011, doi:10.1029/2002PA000811.
1501-1	-3.4	32	-25.4		Schulte, S., Benthien, A., Müller, P.J., Rühlemann, C., 2004. Carbon isotopic fractionation (ep) of C37 alkenones in deep-sea sediments: its potential as a paleonutrient proxy. Paleoceanography 19, PA1011, doi:10.1029/2002PA000811.
1503-1	2.18	30.38	-25		Schulte, S., Benthien, A., Müller, P.J., Rühlemann, C., 2004. Carbon isotopic fractionation (ep) of C37 alkenones in deep-sea sediments: its potential as a paleonutrient proxy. Paleoceanography 19, PA1011, doi:10.1029/2002PA000811.
1505-3	2.16	33	-25.1		Schulte, S., Benthien, A., Müller, P.J., Rühlemann, C., 2004. Carbon isotopic fractionation (ep) of C37 alkenones in deep-sea sediments: its potential as a paleonutrient proxy. Paleoceanography 19, PA1011, doi:10.1029/2002PA000811.
1508-1	5.2	34.01	-25.1		Schulte, S., Benthien, A., Müller, P.J., Rühlemann, C., 2004. Carbon isotopic fractionation (ep) of C37 alkenones in deep-sea sediments: its potential as a paleonutrient proxy. Paleoceanography 19, PA1011, doi:10.1029/2002PA000811.
1515-2	4.14	43.4	-25		Schulte, S., Benthien, A., Müller, P.J., Rühlemann, C., 2004. Carbon isotopic fractionation (ep) of C37 alkenones in deep-sea sediments: its potential as a paleonutrient proxy. Paleoceanography 19, PA1011, doi:10.1029/2002PA000811.
1703-5	-17.28	-11.01	-23.8		Schulte, S., Benthien, A., Müller, P.J., Rühlemann, C., 2004. Carbon isotopic fractionation (ep) of C37 alkenones in deep-sea sediments: its potential as a paleonutrient proxy. Paleoceanography 19, PA1011, doi:10.1029/2002PA000811.
1706-1	-19.33	-11.1	-23.5		Schulte, S., Benthien, A., Müller, P.J., Rühlemann, C., 2004. Carbon isotopic fractionation (ep) of C37 alkenones in deep-sea sediments: its potential as a paleonutrient proxy. Paleoceanography 19, PA1011, doi:10.1029/2002PA000811.
1710-2	-23.25	-11.41	-23		Schulte, S., Benthien, A., Müller, P.J., Rühlemann, C., 2004. Carbon isotopic fractionation (ep) of C37 alkenones in deep-sea sediments: its potential as a paleonutrient proxy. Paleoceanography 19, PA1011, doi:10.1029/2002PA000811.
1711-5	-23.18	-12.22	-23.9		Schulte, S., Benthien, A., Müller, P.J., Rühlemann, C., 2004. Carbon isotopic fractionation (ep) of C37 alkenones in deep-sea sediments: its potential as a paleonutrient proxy. Paleoceanography 19, PA1011, doi:10.1029/2002PA000811.
1712-2	-23.15	-12.48	-22.5		Schulte, S., Benthien, A., Müller, P.J., Rühlemann, C., 2004. Carbon isotopic fractionation (ep) of C37 alkenones in deep-sea sediments: its potential as a paleonutrient proxy. Paleoceanography 19, PA1011, doi:10.1029/2002PA000811.
1713-6	-23.13	-13	-22.6		Schulte, S., Benthien, A., Müller, P.J., Rühlemann, C., 2004. Carbon isotopic fractionation (ep) of C37 alkenones in deep-sea sediments: its potential as a paleonutrient proxy. Paleoceanography 19, PA1011, doi:10.1029/2002PA000811.
1719-5	-28.55	-14.1	-24.8		Schulte, S., Benthien, A., Müller, P.J., Rühlemann, C., 2004. Carbon isotopic fractionation (ep) of C37 alkenones in deep-sea sediments: its potential as a paleonutrient proxy. Paleoceanography 19, PA1011, doi:10.1029/2002PA000811.
2102-1	-23.59	41.12	-25.6		Schulte, S., Benthien, A., Müller, P.J., Rühlemann, C., 2004. Carbon isotopic fractionation (ep) of C37 alkenones in deep-sea sediments: its potential as a paleonutrient proxy. Paleoceanography 19, PA1011, doi:10.1029/2002PA000811.
2109-3	-27.54	45.52	-24		Schulte, S., Benthien, A., Müller, P.J., Rühlemann, C., 2004. Carbon isotopic fractionation (ep) of C37 alkenones in deep-sea sediments: its potential as a paleonutrient proxy. Paleoceanography 19, PA1011, doi:10.1029/2002PA000811.
2125-2	-20.49	39.51	-25.8		Schulte, S., Benthien, A., Müller, P.J., Rühlemann, C., 2004. Carbon isotopic fractionation (ep) of C37 alkenones in deep-sea sediments: its potential as a paleonutrient proxy. Paleoceanography 19, PA1011, doi:10.1029/2002PA000811.
2215-8	0	23.29	-24.5		Schulte, S., Benthien, A., Müller, P.J., Rühlemann, C., 2004. Carbon isotopic fractionation (ep) of C37 alkenones in deep-sea sediments: its potential as a paleonutrient proxy. Paleoceanography 19, PA1011, doi:10.1029/2002PA000811.
2204-1	-9.31	34.01	-23.6		Schulte, S., Benthien, A., Müller, P.J., Rühlemann, C., 2004. Carbon isotopic fractionation (ep) of C37 alkenones in deep-sea sediments: its potential as a paleonutrient proxy. Paleoceanography 19, PA1011, doi:10.1029/2002PA000811.
3603-1	-35.07	-17.32	-23.6		Schulte, S., Benthien, A., Müller, P.J., Rühlemann, C., 2004. Carbon isotopic fractionation (ep) of C37 alkenones in deep-sea sediments: its potential as a paleonutrient proxy. Paleoceanography 19, PA1011, doi:10.1029/2002PA000811.
1903-1	-8.4	11.5	-25.7		Schulte, S., Benthien, A., Müller, P.J., Rühlemann, C., 2004. Carbon isotopic fractionation (ep) of C37 alkenones in deep-sea sediments: its potential as a paleonutrient proxy. Paleoceanography 19, PA1011, doi:10.1029/2002PA000811.
3117-3	-4.17	37.05	-24.5		Schulte, S., Benthien, A., Müller, P.J., Rühlemann, C., 2004. Carbon isotopic fractionation (ep) of C37 alkenones in deep-sea sediments: its potential as a paleonutrient proxy. Paleoceanography 19, PA1011, doi:10.1029/2002PA000811.

## Sheet: Figure 1 planktonic foram d13C
	Latitude	Longitude	Species	d13Corg
Plankton net
JR271 B5	60	18.67 W	G. bulloides	-22.51		this study
JR271 B6	65.97	10.72 W	T. quinqueloba	-21.97		this study
JR274 B1	-56.47	57.42 W	G. bulloides	-25.49		this study
JR274 B1	-56.47	57.42 W	G. bulloides	-25.17		this study
JR274 B3	-58.37	56.25 W	N. pachyderma	-32.34		this study
Core tops
RAPiD 06-3B	62.06	16.06 W	G. bulloides	-23.84		this study
RAPiD 11-7B	62.3	17.15 W	G. bulloides	-22.85		this study
RAPiD 39-28B	54.91	51.48 W	N. pachyderma	-22.43		this study
						this study
BOFS 14 K	58.62	19.43 W	G. inflata	-20.86		this study
303_306 U 1308	49.53	24.14 W	G. inflate	-21.56		this study
			G. hirsuta	-22.16		this study
172 1057	32.03	76.02 W	G. inflate	-20.46		this study
			N. dutertrei	-19.65		this study
			P. obliquiloculata	-20.02		this study
			G. sacculifer	-17.02		this study
177 1088	-41.14	13.56 W	G. bulloides	-21.65		this study
			G. inflata	-21.03		this study
			G. truncatulinoides	-22.73		this study
177 1090	-42.91	8.9 W	G. bulloides	-23.1		this study
			G. inflata	-23.16		this study
			G. truncatulinoides	-22.26		this study
Glacial sample
177 1088	-41.14	13.56 W	G. bulloides	-18.95		this study

## Sheet: Figure 2 data
Latitude bin	Latitude	POM pool	sd	n	bulk sediment	sd	n	forams	sd	n	alkenone	sd	n		Diff POM-bulk	Diff POM forams	Diff POM alkenone	Diff bulk -alkenone
70-80S	-75	-28.3	0.85	2
60-70S (W)	-65	-29.12	2.4	40	-24.46	0.21	5								-4.66
60-70S ( E)	-65	-29.7		1	-25.1		1								-4.6
50-60S (W)	-55	-26.6	1.41	2	-24.7	1.26	4								-1.9
50-60S ( E)	-55	-28.44	1.25	28	-21.77	0.2	3	-27.67	4.05	3					-6.67	-0.77
40-50S	-45	-25.25	1.9	24	-20.57	0.58	2	-22.32	0.84	6					-4.68	-2.93
30-40S	-35	-21.44	1.33	20							-23.6		1				2.16
20-30S	-25	-21.91	1.4	16	-20.24	0.6	4				-23.89	1.15	11		-1.67		1.98	3.65
10-20S	-15	-21.82	0.63	9	-20.38	0.55	16				-23.6	0.14	4		-1.44		1.78	3.22
0-10S	-5	-21.69	0.66	11	-21.81	1.79	14				-24.16	0.92	9		0.12		2.47	2.35
0-10N	5	-20.02	1.6	20	-19.3	1.41	2				-25.05	0.06	4		-0.72		5.03	5.75
10-20N	15	-19.31	1.14	34
20-30N	25	-21.74	1.3	8	-19.2		1								-2.54
30-40N	35	-19.88	0.45	6	-18.9		1	-20.04	0.41	3					-0.98	0.16
40-50N	45	-21.28	1.68	6	-20.56		1	-21.86	0.42	2					-0.72	0.58
50-60N	55	-22.95	1.91	6	-21.87	0.22	3	-21.65	1.11	2					-1.08	-1.3
60-70N	65	-24.09	1.85	15	-21.08	0.06	3	-22.79	0.79	4					-3.01	-1.3
70-80N	75	-24.4	1.65	10	-20.63	2.87	4								-3.77
